# Supplementary material for: Antibiotic resistance gradient along a large Scandinavian river influenced by wastewater treatment plants
Source: FEMS Microbiol Ecol. 2026 Feb 3;102(3):fiag007. doi: 10.1093/femsec/fiag007 (PMC12917318; doi:10.1093/femsec/fiag007)
Supplement: fiag007_Supplemental_Files [file fiag007_supplemental_files.zip]

Archive with 2 entries (2 files):
- supplementary_material_götaälv_revised.docx
- Table S5.xlsx
