# Supplementary material for: Antibiotic resistance gradient along a large Scandinavian river influenced by wastewater treatment plants
Source: FEMS Microbiol Ecol. 2026 Feb 3;102(3):fiag007. doi: 10.1093/femsec/fiag007 (PMC12917318; doi:10.1093/femsec/fiag007)
Supplement: fiag007_Supplemental_Files [file fiag007_supplemental_files.zip › Table S5.xlsx]

## Sheet: Sheet1
	Sample Name	QA/QC in surface water	Surface water upstream WWTP				Surface water downstream WWTP			QA/QC in WWTP effluent water		WWTP effluent water
		Recovery (%)b	Vänersborg (1km)	Trollhättan (16 km)	Lilla Edet (18 km)	Gothenburg (96 km)	Vänersborg (2 km)	Trollhättan(18 km)	Lilla Edet (51 km)	Recovery (%)b	Within-run precision (RSD%)a	Vänersborg	Trollhättan	Lilla Edet	Gothenburg
	Acyclovir	132.685	<MQL	<MQL	<MQL	<MQL	<MQL	<MQL	<MQL	131.441		<MQL	<MQL	<MQL	<MQL
	Azithromycin	63.3895	<MQL	<MQL	<MQL	<MQL	<MQL	<MQL	<MQL	87.6243	10	40	41	6	32
	Chlarithromycin	-	<MQL	<MQL	<MQL	<MQL	<MQL	<MQL	<MQL	64	29	7.8	54	26	27
	Chloramphenicol	-	<MQL	<MQL	<MQL	<MQL	<MQL	<MQL	<MQL	106.485		<MQL	<MQL	<MQL	<MQL
	Chloroquine	69.3456	<MQL	<MQL	<MQL	<MQL	<MQL	<MQL	<MQL	65.4383		<MQL	<MQL	<MQL	<MQL
	Chlortetracycline	74.5072	<MQL	<MQL	<MQL	<MQL	<MQL	<MQL	<MQL	57.946		<MQL	<MQL	<MQL	<MQL
	Ciprofloxacin	60.0364	<MQL	<MQL	<MQL	<MQL	<MQL	<MQL	<MQL	51.8905	7.7	47	129	291	80
	Clindamycin	74	<MQL	<MQL	<MQL	<MQL	<MQL	<MQL	<MQL	-		<MQL	<MQL	<MQL	<MQL
	Doxycycline	-	<MQL	<MQL	<MQL	<MQL	<MQL	<MQL	<MQL	103		<MQL	<MQL	<MQL	<MQL
	Erythromycin	89	<MQL	<MQL	<MQL	<MQL	<MQL	<MQL	<MQL	66		<MQL	<MQL	<MQL	<MQL
	Fluconazole	72c	<MQL	<MQL	<MQL	<MQL	<MQL	0.95	<MQL	142.777	6.2	104	133	11	119
	Hydroxychloroquine	76	<MQL	<MQL	<MQL	<MQL	<MQL	<MQL	<MQL	68.8042	1.6	<MQL	27	305	24
	Lomefloxacin	90.1995	<MQL	<MQL	<MQL	<MQL	<MQL	<MQL	<MQL	119.079		<MQL	<MQL	<MQL	<MQL
	Metronidazole	102.234	<MQL	<MQL	<MQL	<MQL	<MQL	<MQL	<MQL	101.607	2.3	8.5	40	31	13
	N4-acetylsulfadiazine	134.042	<MQL	<MQL	<MQL	<MQL	<MQL	<MQL	<MQL	99.1986		<MQL	<MQL	<MQL	<MQL
	N4-acetylsulfamethazine	-	<MQL	<MQL	<MQL	<MQL	<MQL	<MQL	<MQL	115.913		<MQL	<MQL	<MQL	<MQL
	N4-acetylsulfamethoxazole	-	<MQL	<MQL	<MQL	<MQL	<MQL	<MQL	<MQL	92.8582	8.2	40	37	182	16
	Nitrofurantoin	-	<MQL	<MQL	<MQL	<MQL	<MQL	<MQL	<MQL	94.3		<MQL	<MQL	<MQL	<MQL
	Oseltamivir	69.6312	<MQL	<MQL	<MQL	<MQL	<MQL	<MQL	<MQL	78.7113		<MQL	<MQL	<MQL	<MQL
	Oseltamivir acid	60	<MQL	<MQL	<MQL	<MQL	<MQL	<MQL	<MQL	71.6501		<MQL	<MQL	<MQL	<MQL
	Remdesivir	55.9345	<MQL	<MQL	<MQL	<MQL	<MQL	<MQL	<MQL	110.304		<MQL	<MQL	<MQL	<MQL
	Roxithromycin	-	<MQL	<MQL	<MQL	<MQL	<MQL	<MQL	<MQL	78.1324		<MQL	<MQL	<MQL	<MQL
	Sparfloxacin	46.3928	<MQL	<MQL	<MQL	<MQL	<MQL	<MQL	<MQL	-		<MQL	<MQL	<MQL	<MQL
	Sulfamethazine	113.85	<MQL	<MQL	<MQL	<MQL	<MQL	<MQL	<MQL	68.8373		<MQL	<MQL	<MQL	<MQL
	Sulfamethoxazole	105.902	<MQL	<MQL	<MQL	<MQL	<MQL	<MQL	<MQL	111.114	2.1	8	210	104	48.3
	Sulfathiazole	136.41	<MQL	<MQL	<MQL	<MQL	<MQL	<MQL	<MQL	99.4312		<MQL	<MQL	<MQL	<MQL
	Tetracycline	95.8945	<MQL	<MQL	<MQL	<MQL	<MQL	<MQL	<MQL	80.5797		<MQL	<MQL	<MQL	<MQL
	Tinidazole	-	<MQL	<MQL	<MQL	<MQL	<MQL	<MQL	<MQL	113.21		<MQL	<MQL	<MQL	<MQL
	Trimethoprim	115.158	<MQL	<MQL	<MQL	<MQL	<MQL	<MQL	<MQL	98.5833	0.3	68	120	240	46
	Zidovudine	88.2634	<MQL	<MQL	<MQL	<MQL	<MQL	<MQL	<MQL	106.93		<MQL	<MQL	<MQL	<MQL
	a) provided for compounds measured >MQL; b) '-' recovery either <50% or >150%; c) within-run precision (RSD%) = 0.92.
